# Supplementary material for: Hydrocarbon Sorption in Flexible MOFs—Part II: Understanding Adsorption Kinetics
Source: Nanomaterials (Basel). 2023 Feb 2;13(3):601. doi: 10.3390/nano13030601 (PMC9919684; doi:10.3390/nano13030601)
Supplement: Supplementary file 1 [file nanomaterials-13-00601-s001.zip]

Archive with 1 entries (1 files):
- nanomaterials-2193397-supplementary.pdf
